# Supplementary material for: Utilization of the litchi male-sterile line ‘MS1’—assisting in the selection of suitable harvesting periods for pollen donors for hybridization
Source: Front Plant Sci. 2026 Jan 26;17:1685024. doi: 10.3389/fpls.2026.1685024 (PMC12884397; doi:10.3389/fpls.2026.1685024)
Supplement: Supplementary file 1 [file Table1.xlsx]

## Sheet: sheet1
Stage	Fruit_number	Subject
Half exposed	1	Fruit_number
Half exposed	1	Fruit_number
Half exposed	2	Fruit_number
Half exposed	1	Fruit_number
Half exposed	0	Fruit_number
Fully exposed	4	Fruit_number
Fully exposed	2	Fruit_number
Fully exposed	4	Fruit_number
Fully exposed	1	Fruit_number
Fully exposed	2	Fruit_number
Filaments elongated	9	Fruit_number
Filaments elongated	9	Fruit_number
Filaments elongated	3	Fruit_number
Filaments elongated	10	Fruit_number
Filaments elongated	3	Fruit_number
Opening flowers	10	Fruit_number
Opening flowers	7	Fruit_number
Opening flowers	8	Fruit_number
Opening flowers	11	Fruit_number
Opening flowers	5	Fruit_number
Anthers browning	0	Fruit_number
Anthers browning	3	Fruit_number
Anthers browning	2	Fruit_number
Anthers browning	0	Fruit_number
Anthers browning	0	Fruit_number
