# Supplementary material for: Utilization of the litchi male-sterile line ‘MS1’—assisting in the selection of suitable harvesting periods for pollen donors for hybridization
Source: Front Plant Sci. 2026 Jan 26;17:1685024. doi: 10.3389/fpls.2026.1685024 (PMC12884397; doi:10.3389/fpls.2026.1685024)
Supplement: Supplementary file 2 [file Table2.xlsx]

## Sheet: total
Stage	Pollen_number	Subject
Half exposed	51	Pollen_number
Half exposed	59	Pollen_number
Half exposed	39	Pollen_number
Half exposed	45	Pollen_number
Half exposed	52	Pollen_number
Fully exposed	177	Pollen_number
Fully exposed	194	Pollen_number
Fully exposed	305	Pollen_number
Fully exposed	342	Pollen_number
Fully exposed	322	Pollen_number
Filaments elongated	498	Pollen_number
Filaments elongated	480	Pollen_number
Filaments elongated	414	Pollen_number
Filaments elongated	505	Pollen_number
Filaments elongated	579	Pollen_number
Opening flowers	569	Pollen_number
Opening flowers	482	Pollen_number
Opening flowers	403	Pollen_number
Opening flowers	360	Pollen_number
Opening flowers	303	Pollen_number
Anthers browning	194	Pollen_number
Anthers browning	195	Pollen_number
Anthers browning	199	Pollen_number
Anthers browning	227	Pollen_number
Anthers browning	218	Pollen_number

## Sheet: vib&ger
Stage	Ratio(%)	Subject
Half exposed	5.88235	Pollen viability
Half exposed	10.1695	Pollen viability
Half exposed	20.5128	Pollen viability
Half exposed	13.3333	Pollen viability
Half exposed	13.4615	Pollen viability
Fully exposed	28.2486	Pollen viability
Fully exposed	23.7113	Pollen viability
Fully exposed	20.6557	Pollen viability
Fully exposed	22.2222	Pollen viability
Fully exposed	22.3602	Pollen viability
Filaments elongated	61.8474	Pollen viability
Filaments elongated	59.5833	Pollen viability
Filaments elongated	62.3188	Pollen viability
Filaments elongated	58.6139	Pollen viability
Filaments elongated	66.8394	Pollen viability
Opening flowers	72.0562	Pollen viability
Opening flowers	68.6722	Pollen viability
Opening flowers	71.464	Pollen viability
Opening flowers	67.5	Pollen viability
Opening flowers	67.9868	Pollen viability
Anthers browning	67.0103	Pollen viability
Anthers browning	61.0256	Pollen viability
Anthers browning	69.3467	Pollen viability
Anthers browning	65.1982	Pollen viability
Anthers browning	67.4312	Pollen viability
Half exposed	3.8961	Pollen germination ratio
Half exposed	2.17391	Pollen germination ratio
Half exposed	3.63636	Pollen germination ratio
Half exposed	4	Pollen germination ratio
Half exposed	9.375	Pollen germination ratio
Fully exposed	14.6597	Pollen germination ratio
Fully exposed	16.2791	Pollen germination ratio
Fully exposed	11.0619	Pollen germination ratio
Fully exposed	6.89655	Pollen germination ratio
Fully exposed	22.619	Pollen germination ratio
Filaments elongated	39.1304	Pollen germination ratio
Filaments elongated	45.6471	Pollen germination ratio
Filaments elongated	36.9393	Pollen germination ratio
Filaments elongated	35.5721	Pollen germination ratio
Filaments elongated	35.8696	Pollen germination ratio
Opening flowers	49.0775	Pollen germination ratio
Opening flowers	46.7066	Pollen germination ratio
Opening flowers	49.095	Pollen germination ratio
Opening flowers	42.0091	Pollen germination ratio
Opening flowers	45.5357	Pollen germination ratio
Anthers browning	6.59898	Pollen germination ratio
Anthers browning	10.6952	Pollen germination ratio
Anthers browning	6.92308	Pollen germination ratio
Anthers browning	8.90052	Pollen germination ratio
Anthers browning	8.77193	Pollen germination ratio
