# Supplementary material for: Utilization of the litchi male-sterile line ‘MS1’—assisting in the selection of suitable harvesting periods for pollen donors for hybridization
Source: Front Plant Sci. 2026 Jan 26;17:1685024. doi: 10.3389/fpls.2026.1685024 (PMC12884397; doi:10.3389/fpls.2026.1685024)
Supplement: Supplementary file 3 [file Table3.xlsx]

## Sheet: sheet1
Time	Germination_ratio(%)	Subject
1 d	13.986	Germination_ratio
1 d	16.129	Germination_ratio
1 d	13.6364	Germination_ratio
1 d	20.6897	Germination_ratio
1 d	14.7541	Germination_ratio
3 d	20.9302	Germination_ratio
3 d	20.354	Germination_ratio
3 d	27.4074	Germination_ratio
3 d	19.8347	Germination_ratio
3 d	26.5625	Germination_ratio
6 d	16.2162	Germination_ratio
6 d	19.1489	Germination_ratio
6 d	18.4615	Germination_ratio
6 d	31.5789	Germination_ratio
6 d	19.8758	Germination_ratio
10 d	3.56295	Germination_ratio
10 d	4.89691	Germination_ratio
10 d	3.42679	Germination_ratio
10 d	4.03587	Germination_ratio
10 d	3.38983	Germination_ratio
15 d	0	Germination_ratio
15 d	0	Germination_ratio
15 d	0	Germination_ratio
15 d	0	Germination_ratio
15 d	0	Germination_ratio
